# Supplementary material for: Quantitative Determination of Diosmin in Tablets by Infrared and Raman Spectroscopy
Source: Molecules. 2022 Nov 27;27(23):8276. doi: 10.3390/molecules27238276 (PMC9740429; doi:10.3390/molecules27238276)
Supplement: Supplementary file 1 [file molecules-27-08276-s001.zip]

Archive with 1 entries (1 files):
- molecules-2029543-supplementary.pdf
